# Supplementary material for: Site-Dependent Variation in Phenolics and Antioxidant Capacity of Berberis vulgaris Raw Materials: A Multi-Assay Study
Source: Antioxidants (Basel). 2026 Mar 9;15(3):345. doi: 10.3390/antiox15030345 (PMC13023913; doi:10.3390/antiox15030345)
Supplement: Supplementary file 1 [file antioxidants-15-00345-s001.zip]

Archive with 1 entries (1 files):
- antioxidants-4152560-supplementary.pdf
